# Supplementary material for: Efficient and highly reproducible production of red blood cell-derived extracellular vesicle mimetics for the loading and delivery of RNA molecules
Source: Sci Rep. 2024 Jun 25;14:14610. doi: 10.1038/s41598-024-65623-y (PMC11199497; doi:10.1038/s41598-024-65623-y)
Supplement: Supplementary file 1 — Supplementary Information. [file 41598_2024_65623_MOESM1_ESM.zip]

Archive with 11 entries (11 files):
- Figure S1_R1.pdf
- Figure S2_R1.pdf
- Figure S3_R1.pdf
- Figure S4_R1.pdf
- Figure S5_R1.pdf
- Figure S6_R1.pdf
- Figure S7_R1.pdf
- Figure S8_R1.pdf
- Table S1_R1.pdf
- Table S2_R1.pdf
- Table S3_R1.pdf
